# Supplementary material for: Selective Electrical Tuning of Triple-Mode Strong Exciton–Plasmon Coupling in a WS2/J-Aggregates/Au@Ag Heterocavity
Source: Nanomaterials (Basel). 2026 Jun 16;16(12):758. doi: 10.3390/nano16120758 (PMC13306143; doi:10.3390/nano16120758)
Supplement: Supplementary file 1 [file nanomaterials-16-00758-s001.zip]

Archive with 1 entries (1 files):
- nanomaterials-4347371-supplementary.pdf
